# Supplementary material for: Investigation of Host Candidate Malaria-Associated Risk/Protective SNPs in a Brazilian Amazonian Population
Source: PLoS One. 2012 May 16;7(5):e36692. doi: 10.1371/journal.pone.0036692 (PMC3353949; doi:10.1371/journal.pone.0036692)
Supplement: Table S5 — Allele frequencies and test of association - Asymptomatic versus never_malaria group. (XLS) [file pone.0036692.s005.xls]

## Sheet: Plan1
Table S5: Allele frequencies and test of association - Asymptomatic versus Never_malaria group
SNPID	ancestral/reference allele	derived allele	Minor allele	missingness	never_allelefreq	never_hwe_p	asym_allelefreq	add_p	add_OR	add_OR_LCL	add_OR_UCL	dom_p	dom_OR	dom_OR_LCL	dom_OR_UCL	rec_p	rec_OR	rec_OR_LCL	rec_OR_UCL	het_p	het_OR	het_OR_LCL	het_OR_UCL	gen_p	gen_OR_major allele	gen_OR_minor allele	gen_OR_major allele_LCL	gen_OR_major allele_UCL	gen_OR_minor allele_LCL	gen_OR_minor allele_UCL
rs2814778	T	C	C	0.076596	0.10648	0.43288	0.08716	0.42972	0.76749	0.39853	1478	0.62391	0.83145	0.39743	17394	0.20446	0.21552	0.018398	25247	0.92029	0.96178	0.44837	20631	0.44176	0.94156	0.43776	20252	0.21381	0.018214	25099
rs3024500	G	A	G	0.051064	0.20721	0.47576	0.10714	0.0016757	0.41765	0.23607	0.73889	0.0016855	0.357	0.18511	0.6885	0.13833	0.3126	0.060258	16217	0.0087249	0.40651	0.20495	0.80632	0.0063255	0.37801	0.18959	0.75369	0.24327	0.046347	12769
rs1800896	T	C	C	0.051064	0.21171	0.56001	0.09375	0.00026118	0.35096	0.19241	0.64017	0.00014384	0.27963	0.14162	0.55213	0.17977	0.3483	0.067451	17986	0.00069575	0.30165	0.1473	0.61772	0.00072423	0.28297	0.13773	0.58135	0.25949	0.049683	13553
rs1800890	A	T	T	0.046809	0.16667	0.046236	0.07522	0.0013819	0.37203	0.19415	0.7129	0.0021589	0.32676	0.15641	0.68266	0.055203	0.16925	0.019727	14521	0.016719	0.3952	0.18171	0.85948	0.0060041	0.36972	0.16966	0.80568	0.14192	0.01645	12244
rs17047660	A	G	G	0.055319	0.01818	0.846	0.02679	0.74617	12316	0.34386	44112	0.86112	11337	0.27734	46345	0.43147	775840	0	Inf	0.98795	0.98871	0.22658	43144	0.73383	0.99299	0.22792	43263	775680	0	Inf
rs17047661	A	G	G	0.089362	0.07944	0.66768	0.09813	0.60303	1196	0.60668	23579	0.68851	1174	0.53517	25756	0.56825	19215	0.1853	19927	0.83785	10899	0.47752	24878	0.82633	11047	0.48364	25234	19497	0.18735	20291
rs7537937	G	C	C	0.06383	0.28182	0.19738	0.24091	0.31597	0.78783	0.49378	1257	0.11707	0.62866	0.35141	11247	0.53659	14291	0.45822	4457	0.055927	0.56261	0.31115	10173	0.15839	0.5698	0.30997	10474	11108	0.34523	35744
rs33950507	C	DEL	DEL	0.038298	0	NaN	0	NA	NA	NA	NA	NA	NA	NA	NA	NA	NA	NA	NA	NA	NA	NA	NA	NA	NA	NA	NA	NA	NA	NA
rs334	T	A	A	0.076596	0.01389	0.88363	0.02294	0.58156	15255	0.33417	69636	0.58156	15255	0.33417	69636	NA	NA	NA	NA	0.58156	15255	0.33417	69636	0.58156	15255	0.33417	69636	NA	NA	NA
rs7935564	G	A	A	0.21277	0.39352	0.020996	0.36364	0.31531	0.76641	0.45492	12912	0.28406	0.69001	0.34967	13616	0.70073	0.81126	0.27798	23676	0.42925	0.76943	0.40152	14745	0.55916	0.69758	0.34586	1407	0.65094	0.20523	20646
rs542998	T	C	T	0.068085	0.14679	0.78976	0.13636	0.29016	0.72548	0.39951	13174	0.34342	0.73235	0.38412	13963	0.45547	0.39348	0.031359	49373	0.44751	0.77592	0.40297	14941	0.54109	0.75988	0.39374	14665	0.36396	0.028763	46054
rs2227507	T	C	C	0.051064	0	NaN	0	NA	NA	NA	NA	NA	NA	NA	NA	NA	NA	NA	NA	NA	NA	NA	NA	NA	NA	NA	NA	NA	NA	NA
rs1012356	A	T	A	0.093617	0.44393	0.25387	0.46698	0.67598	10906	0.72601	16383	0.68134	11422	0.60558	21543	0.78606	11037	0.54095	2252	0.8749	10487	0.58042	18947	0.91116	11235	0.56892	22185	11828	0.52097	26855
rs2227491	T	C	T	0.085106	0.43981	0.22468	0.47196	0.59232	11173	0.74426	16773	0.64347	11608	0.61742	21822	0.67505	11652	0.56962	23836	0.9311	10264	0.56829	18539	0.86632	11223	0.56991	2.21	12472	0.54944	28311
rs2227485	G	A	G	0.07234	0.4633	0.31597	0.47706	0.76187	10652	0.70783	1603	0.66741	11515	0.6051	21913	0.95863	10187	0.50594	20511	0.72819	11093	0.61801	19913	0.90695	1166	0.58739	23145	1121	0.49363	25457
rs2227478	G	A	G	0.06383	0.30275	0.65301	0.28378	0.78275	0.93762	0.59322	14819	0.8709	0.95317	0.53455	16996	0.72964	0.82719	0.28198	24266	0.98125	1007	0.56164	18056	0.93994	0.9797	0.53563	17919	0.81929	0.2693	24925
rs229587	T	C	T	0.076596	0.35321	0.80183	0.32407	0.91517	0.97657	0.63135	15106	0.98826	0.99558	0.5514	17975	0.84278	0.91252	0.36916	22556	0.9094	10346	0.57611	18579	0.97931	10159	0.54542	18922	0.92006	0.35176	24065
rs1805015	T	C	C	0.11064	0.1381	0.41115	0.125	0.85311	0.94309	0.50709	17539	0.54472	0.80582	0.40056	16211	0.21888	40843	0.37225	44813	0.30149	0.68386	0.33187	14092	0.30148	0.70601	0.34138	14601	37658	0.34178	41492
rs2230739	T	C	C	0.068085	0.27727	0.79606	0.31651	0.33293	12464	0.79702	19493	0.31083	13526	0.75403	24264	0.66101	12503	0.45913	34048	0.4411	12636	0.6966	2292	0.59435	13367	0.72063	24793	1423	0.50387	40186
rs10775349	C	G	C	0.06383	0.25926	0.38309	0.32589	0.21651	13239	0.84598	20719	0.11331	15983	0.89257	28621	0.95462	10297	0.37546	28241	0.10929	16337	0.89257	29902	0.25003	16907	0.90761	31495	12728	0.45001	35999
rs2535611	C	T	C	0.068085	0.05556	0.54099	0.04955	0.57441	0.76824	0.30571	19306	0.57441	0.76824	0.30571	19306	NA	NA	NA	NA	0.57441	0.76824	0.30571	19306	0.57441	0.76824	0.30571	19306	NA	NA	NA
rs2297518	G	A	A	0.080851	0.08491	0.33944	0.05455	0.26163	0.6179	0.26537	14387	0.26163	0.6179	0.26537	14387	NA	NA	NA	NA	0.26163	0.6179	0.26537	14387	0.26163	0.6179	0.26537	14387	NA	NA	NA
rs12720463	C	G	G	0.06383	0	NaN	0.02273	0.0067586	16717000	0	Inf	0.0067586	16717000	0	Inf	NA	NA	NA	NA	0.0067586	16717000	0	Inf	0.0067586	16717000	0	Inf	NA	NA	NA
rs9282799	G	A	A	0.046809	0.00901	0.9237	0	0.14284	2.42e-07	0	Inf	0.14284	2.42e-07	0	Inf	NA	NA	NA	NA	0.14284	2.42e-07	0	Inf	0.14284	2.42e-07	0	Inf	NA	NA	NA
rs8078340	G	A	A	0.046809	0.2027	0.39798	0.15929	0.1696	0.68702	0.40017	11795	0.31299	0.73114	0.39751	13448	0.10283	0.19746	0.021294	18311	0.64395	0.86305	0.46205	1612	0.21593	0.81563	0.43512	15289	0.18569	0.019836	17384
rs1799969	G	A	A	0.10213	0.22477	0.78634	0.26961	0.021123	1825	10815	30795	0.013203	21636	11636	4023	0.52355	15487	0.39935	60061	0.025321	20336	10825	38203	0.046357	21699	11398	41307	21189	0.52606	85347
rs5498	A	G	G	0.097872	0.47196	0.65108	0.49524	0.25093	12833	0.83681	19681	0.18591	1.58	0.79951	31222	0.60032	12069	0.59661	24416	0.47505	12399	0.68659	2239	0.41442	15599	0.76074	31986	16264	0.69143	38255
rs373533	C	A	A	0.089362	0.21101	0.62352	0.29524	0.068106	15537	0.96173	25101	0.13881	15635	0.86272	28337	0.11337	25961	0.7578	88937	0.49487	12344	0.67371	22617	0.16433	13952	0.74862	2.6	29794	0.84587	10495
rs461645	A	G	A	0.080851	0.21759	0.94888	0.2963	0.074541	15269	0.95325	24457	0.10599	16237	0.89905	29325	0.22235	20096	0.63807	6329	0.32072	1356	0.74211	24776	0.20353	15076	0.81043	28044	23836	0.73422	77381
rs17411697	G	T	T	0.06383	0.20455	0.81571	0.27727	0.048837	16368	0.99532	26917	0.0408	1848	10215	33435	0.46735	16172	0.43487	60141	0.079254	17148	0.93514	31445	0.1218	18217	0.98274	33771	2.04	0.5363	7.76
rs1143634	G	A	A	0.07234	0.08559	0.15	0.07009	0.24162	0.64226	0.30487	1353	0.4323	0.72289	0.32096	16281	0.047533	9.9e-08	0	Inf	0.7668	0.88253	0.38633	2016	0.12953	0.84356	0.36762	19357	9.54e-08	0	Inf
rs8386	C	T	T	0.055319	0.00909	0.92335	0.00893	0.24768	0.24183	0.019966	29292	0.24768	0.24183	0.019966	29292	NA	NA	NA	NA	0.24768	0.24183	0.019966	29292	0.24768	0.24183	0.019966	29292	NA	NA	NA
rs3177244	G	A	A	0.051064	0.11009	0.1965	0.12719	0.85956	0.94288	0.49148	18089	0.59699	0.82774	0.41064	16685	0.1049	5388600	0	Inf	0.37746	0.72515	0.35482	1482	0.19344	0.74434	0.36398	15222	5054900	0	Inf
rs187084	G	A	G	0.097872	0.46759	0.592	0.49038	0.58857	0.89067	0.58514	13557	0.94929	10218	0.52598	1985	0.32826	0.70289	0.3458	14287	0.38049	13037	0.71979	23613	0.56955	11603	0.57229	23525	0.7738	0.33303	17979
rs6780995	G	A	A	0.068085	0.49074	0.99716	0.45045	0.33356	0.81334	0.53445	12378	0.89477	0.95699	0.49881	1836	0.13627	0.58378	0.28641	11899	0.27052	13842	0.77563	24701	0.30953	11327	0.56914	22542	0.63373	0.2726	14733
rs708567	C	T	T	0.07234	0.31604	0.52556	0.27232	0.14012	0.72413	0.47048	11145	0.14674	0.65059	0.36323	11653	0.38142	0.66128	0.26118	16743	0.35342	0.75439	0.41567	13691	0.32393	0.67931	0.36443	12663	0.55886	0.2119	1474
rs4833095	C	T	T	0.080851	0.43056	0.68868	0.48611	0.40392	11878	0.79237	17806	0.7863	10907	0.58247	20423	0.24809	15196	0.74334	31066	0.48502	0.81309	0.4546	14543	0.50815	0.95294	0.48773	18619	14759	0.64853	33587
rs5743611	C	G	G	0.051064	0.03604	0.69369	0.03571	0.68786	0.79131	0.25261	24787	0.68786	0.79131	0.25261	24787	NA	NA	NA	NA	0.68786	0.79131	0.25261	24787	0.68786	0.79131	0.25261	24787	NA	NA	NA
rs5743810	G	T	T	0.06383	0.07658	0.63936	0.08257	0.82919	0.92267	0.4443	19161	0.98046	10096	0.46906	21732	0.14948	2.52e-07	0	Inf	0.78044	11169	0.51287	24325	0.3432	11035	0.50595	24067	2.55e-07	0	Inf
rs5743809	A	G	G	0.068085	0.01351	3.04e-12	0	0.047882	7.4e-07	0	Inf	0.047882	1.05e-07	0	Inf	0.10548	1.7e-07	0	Inf	0.25713	5.19e-07	0	Inf	0.14127	1.89e-07	0	Inf	6.2e-08	0	Inf
rs2706384	G	T	G	0.10638	0.27273	0.56996	0.395	0.022822	16905	1069	26734	0.12136	15995	0.88184	29011	0.015022	35712	11989	10638	0.93404	10255	0.56431	18638	0.036821	13048	0.69632	24451	40531	13076	12563
rs20541	G	A	G	0.18723	0.35909	0.45186	0.40123	0.71316	10817	0.71156	16444	0.96386	10145	0.5434	18942	0.51834	13023	0.58433	29025	0.64507	0.86255	0.45957	16189	0.79034	0.92279	0.46667	18247	12522	0.52595	29814
rs2243250	C	T	C	0.051064	0.36937	0.64106	0.40179	0.51086	11473	0.76122	17293	0.76009	10953	0.61074	19642	0.38851	14218	0.63543	31815	0.74855	0.91078	0.5143	16129	0.6894	10052	0.54077	18686	14259	0.59578	34125
rs1801033	T	G	T	0.055319	0.45455	0.50653	0.42411	0.36213	0.82538	0.54581	12482	0.20606	0.66836	0.35687	12517	0.89612	0.95269	0.46023	19721	0.29006	0.73438	0.41411	13024	0.4314	0.64815	0.33445	12561	0.72534	0.31316	1.68
rs1555498	C	T	C	0.080851	0.05455	0.21358	0.06132	0.58401	0.7867	0.33394	18533	0.80813	0.89298	0.35824	22259	0.10542	1.69e-07	0	Inf	0.92287	1047	0.41298	26544	0.26923	10255	0.40304	26092	1.7e-07	0	Inf
rs2239704	C	A	A	0.076596	0.31193	0.039849	0.27315	0.11768	0.6838	0.42352	1104	0.032933	0.52817	0.29253	0.95362	0.68168	12745	0.3984	40768	0.019155	0.49549	0.27398	0.8961	0.063237	0.48832	0.26467	0.90093	0.89216	0.26763	29741
rs909253	A	G	A	0.11915	0.47573	0.1909	0.51923	0.052322	15236	0.99069	23432	0.89115	0.95371	0.48372	18804	0.00071573	35082	16406	7502	0.0028453	0.39941	0.21642	0.73713	0.0013631	0.61231	0.29526	12698	25417	10369	62304
rs1799964	T	C	C	0.068085	0.19545	0.46602	0.18349	0.58908	0.87017	0.52528	14415	0.15952	0.64014	0.34284	11952	0.093965	35621	0.70397	18024	0.024845	0.47417	0.24503	0.91759	0.03184	0.50701	0.26048	0.98684	28876	0.56147	14851
rs1800750	G	A	A	0.07234	0.02381	0.80264	0.07965	0.066781	2.41	0.85268	68113	0.17628	23078	0.65576	81218	0.020505	11601000	0	Inf	0.79916	11944	0.30253	47153	0.063706	1296	0.32848	51135	11862000	0	Inf
rs1800629	G	A	A	0.046809	0.0045	0.96198	0.04425	0.038979	54583	0.70125	42486	0.04616	60697	0.71781	51325	0.23413	2215300	0	Inf	0.090468	49181	0.56884	42.52	0.1141	49956	0.57725	43233	2349600	0	Inf
rs361525	G	A	A	0.042553	0.04955	0.58283	0.04825	0.70321	1195	0.47703	29935	0.87803	10806	0.40117	2911	0.22806	2298400	0	Inf	0.91401	0.94565	0.34295	26076	0.48227	0.96195	0.34858	26546	2287300	0	Inf
rs3093662	A	G	G	0.076596	0.05607	0.53889	0.05909	0.98544	0.99172	0.40598	24225	0.79338	0.87934	0.33601	23013	0.24087	2129100	0	Inf	0.60623	0.77196	0.28823	20675	0.4474	0.78454	0.29267	21031	2061600	0	Inf
rs2242665	C	T	T	0.055319	0.44907	0.10074	0.42105	0.052654	0.68054	0.45949	10079	0.06404	0.55883	0.29999	1041	0.17997	0.62849	0.31807	12419	0.54594	0.83791	0.47189	14878	0.14149	0.61018	0.31224	11924	0.47067	0.21356	10373
rs17140229	T	C	C	0.046809	0.01818	0.846	0.02632	0.9431	0.95008	0.23303	38735	0.9431	0.95008	0.23303	38735	NA	NA	NA	NA	0.9431	0.95008	0.23303	38735	0.9431	0.95008	0.23303	38735	NA	NA	NA
rs2075820	C	T	T	0.042553	0.10909	0.09715	0.09565	0.32436	0.72358	0.37903	13813	0.59144	0.82191	0.40161	16821	0.033429	1.53e-07	0	Inf	0.9779	10105	0.48232	21171	0.1038	0.96884	0.46166	20332	1.52e-07	0	Inf
rs3211938	T	G	G	0.068085	0.02294	0.8064	0.05	0.24698	18074	0.6419	5089	0.43966	15943	0.48101	52845	0.07608	6769900	0	Inf	0.86313	11166	0.31804	39201	0.20269	11466	0.32489	40467	6829800	0	Inf
hCD36_G1439C	G	C	NA	0.085106	0	NaN	0	NA	NA	NA	NA	NA	NA	NA	NA	NA	NA	NA	NA	NA	NA	NA	NA	NA	NA	NA	NA	NA	NA	NA
rs4986790	A	G	G	0.10638	0.05769	0.0028534	0.01415	0.0143	0.24473	0.066605	0.89923	0.02217	0.22609	0.056772	0.90037	0.082688	1.53e-07	0	Inf	0.075508	0.2938	0.070512	12242	0.042013	0.28452	0.068205	11869	1.41e-07	0	Inf
rs4986791	C	T	T	0.059574	0.01852	0.84455	0.01327	0.6524	0.69708	0.14367	33821	0.6524	0.69708	0.14367	33821	NA	NA	NA	NA	0.6524	0.69708	0.14367	33821	0.6524	0.69708	0.14367	33821	NA	NA	NA
rs8176746	G	T	T	0.059574	0.0367	0.69083	0.04018	0.87968	0.92309	0.32768	26004	0.87968	0.92309	0.32768	26004	NA	NA	NA	NA	0.87968	0.92309	0.32768	26004	0.87968	0.92309	0.32768	26004	NA	NA	NA
never: no history of previuos malaria, asym: asymptomatic infection ; missingness: number of individuals with failed genotyping; alefreq: allele frequency; add: aditive model; OR: odds ratio; 95% Confidence interval (LCL, UCL); dom: dominant model; p: P-value; rec: recessive model; Het: heteroygous; gen: general model.
