# Supplementary material for: Investigation of Host Candidate Malaria-Associated Risk/Protective SNPs in a Brazilian Amazonian Population
Source: PLoS One. 2012 May 16;7(5):e36692. doi: 10.1371/journal.pone.0036692 (PMC3353949; doi:10.1371/journal.pone.0036692)
Supplement: Table S6 — Allele frequencies and test of association - Clinical_malaria versus never_malaria group. (XLS) [file pone.0036692.s006.xls]

## Sheet: Plan1
Table S6: Allele frequencies and test of association- clinical_malaria versus Never_malaria group
SNPID	ancestral/reference allele	derived allele	Minor allele	missingness	never_allelefreq	never_hwe_p	malaria_allelefreq	add_p	add_OR	add_OR_LCL	add_OR_UCL	dom_p	dom_OR	dom_OR_LCL	dom_OR_UCL	rec_p	rec_OR	rec_OR_LCL	rec_OR_UCL	het_p	het_OR	het_OR_LCL	het_OR_UCL	gen_p	gen_OR_major allele	gen_OR_minor allele	gen_OR_major allele_LCL	gen_OR_major allele_UCL	gen_OR_minor allele_LCL	gen_OR_minor allele_UCL
rs2814778	T	C	C	0.062738	0.10648	0.43288	0.1013	0.50752	0.83882	0.50196	14017	0.62065	0.86335	0.48447	15386	0.43377	0.49051	0.090228	26666	0.79474	0.92318	0.5068	16816	0.70245	0.90993	0.49865	16605	0.48216	0.088374	26307
rs3024500	G	A	G	0.036122	0.20721	0.47576	0.14899	0.038542	0.65514	0.4414	0.97237	0.052463	0.61867	0.38253	10006	0.20284	0.49187	0.17092	14155	0.14859	0.68944	0.4185	11358	0.11758	0.65344	0.39406	10835	0.43176	0.14807	12589
rs1800896	T	C	C	0.024715	0.21171	0.56001	0.13682	0.0054088	0.56518	0.38026	0.84001	0.005715	0.50239	0.31005	0.81405	0.16704	0.45768	0.15651	13384	0.023544	0.55583	0.33681	0.91727	0.018785	0.52441	0.31577	0.87093	0.37921	0.12788	11245
rs1800890	A	T	T	0.024715	0.16667	0.046236	0.1107	0.034471	0.62796	0.41127	0.95882	0.083313	0.6297	0.376	10546	0.055504	0.31263	0.098309	0.99417	0.33334	0.75994	0.43862	13167	0.081293	0.71664	0.41191	12468	0.29007	0.090505	0.92969
rs17047660	A	G	G	0.057034	0.01818	0.846	0.03109	0.51507	13967	0.48999	39812	0.6169	1322	0.43059	40591	0.33609	526230	0	Inf	0.77078	11806	0.38029	36649	0.60158	11875	0.3825	3687	530210	0	Inf
rs17047661	A	G	G	0.04943	0.07944	0.66768	0.06616	0.35478	0.76282	0.43494	13379	0.21362	0.65247	0.33781	12602	0.65525	16015	0.1827	14038	0.14117	0.58975	0.29731	11699	0.31479	0.59342	0.29896	11779	15023	0.17093	13204
rs7537937	G	C	C	0.057034	0.28182	0.19738	0.22668	0.094527	0.73715	0.51714	10508	0.013185	0.55515	0.34836	0.88471	0.53741	13341	0.52234	34075	0.0039925	0.49768	0.31011	0.7987	0.015865	0.49762	0.30614	0.80887	0.99891	0.38094	26194
rs33950507	C	DEL	DEL	0.04943	0	NaN	0	NA	NA	NA	NA	NA	NA	NA	NA	NA	NA	NA	NA	NA	NA	NA	NA	NA	NA	NA	NA	NA	NA	NA
rs334	T	A	A	0.038023	0.01389	0.88363	0.01508	0.8321	0.86355	0.22595	33004	0.8321	0.86355	0.22595	33004	NA	NA	NA	NA	0.8321	0.86355	0.22595	33004	0.8321	0.86355	0.22595	33004	NA	NA	NA
rs7935564	G	A	A	0.1673	0.39352	0.020996	0.34848	0.15815	0.77266	0.54023	11051	0.022465	0.55475	0.33117	0.92928	0.6272	12049	0.56267	25802	0.011067	0.53111	0.3244	0.86954	0.035397	0.50542	0.29564	0.86406	0.81545	0.35533	18714
rs542998	T	C	T	0.077947	0.14679	0.78976	0.10771	0.024433	0.57977	0.36411	0.92317	0.012664	0.50074	0.29335	0.85474	0.82651	0.82964	0.15997	43026	0.012623	0.49112	0.28384	0.84977	0.04086	0.48623	0.28035	0.84328	0.69602	0.13295	36437
rs2227507	T	C	C	0.062738	0	NaN	0.00261	0.50937	244870	0	Inf	0.50937	244870	0	Inf	NA	NA	NA	NA	0.50937	244870	0	Inf	0.50937	244870	0	Inf	NA	NA	NA
rs1012356	A	T	A	0.039924	0.44393	0.25387	0.4799	0.37988	11512	0.84021	15772	0.55268	1165	0.70528	19245	0.37939	12778	0.73466	22226	0.83067	0.95009	0.59439	15187	0.65344	10805	0.62876	18567	13378	0.70647	25332
rs2227491	T	C	T	0.058935	0.43981	0.22468	0.46899	0.45197	11283	0.8233	15463	0.57401	11542	0.70141	18994	0.48707	12153	0.69738	2118	0.94163	0.98265	0.61516	15697	0.74573	10925	0.63816	18703	1.28	0.67679	24209
rs2227485	G	A	G	0.047529	0.4633	0.31597	0.48597	0.61842	10825	0.79223	14791	0.85829	10476	0.62922	17442	0.50753	11983	0.69859	20556	0.673	0.90397	0.56581	14442	0.80014	0.97714	0.56367	16939	11818	0.62722	22266
rs2227478	G	A	G	0.030418	0.30275	0.65301	0.28678	0.56938	0.90603	0.64578	12712	0.2184	0.74806	0.47097	11882	0.4431	13618	0.60606	30601	0.082395	0.65837	0.41174	10527	0.21023	0.67289	0.41338	10953	11454	0.49421	26545
rs229587	T	C	T	0.045627	0.35321	0.80183	0.26336	0.015786	0.65462	0.46518	0.92121	0.014015	0.55564	0.34663	0.89068	0.19471	0.60911	0.29363	12636	0.086443	0.65927	0.41037	10591	0.043575	0.57841	0.35047	0.9546	0.47782	0.22149	10308
rs1805015	T	C	C	0.057034	0.1381	0.41115	0.13299	0.93299	10207	0.63302	16457	0.81683	0.93799	0.54644	16101	0.31012	26345	0.3217	21575	0.56505	0.84965	0.4896	14745	0.52848	0.86893	0.49997	15102	25454	0.30942	20.94
rs2230739	T	C	C	0.036122	0.27727	0.79606	0.3073	0.27722	1217	0.85087	17408	0.28465	12887	0.80895	20531	0.53662	1286	0.56977	29024	0.47015	11927	0.73779	19282	0.54396	12586	0.76714	20649	14169	0.61256	32774
rs10775349	C	G	C	0.06654	0.25926	0.38309	0.28068	0.41785	11584	0.80916	16585	0.42955	12099	0.75312	19437	0.62135	12261	0.53907	27888	0.60225	11409	0.69352	1877	0.71502	11846	0.7112	1973	13054	0.56249	30296
rs2535611	C	T	C	0.036122	0.05556	0.54099	0.04762	0.69392	0.86728	0.42967	17506	0.66219	0.85139	0.41653	17402	0.64947	85048	0	Inf	0.63446	0.83882	0.40947	17184	0.80637	0.83958	0.40989	17197	84088	0	Inf
rs2297518	G	A	A	0.060837	0.08491	0.33944	0.08763	0.91437	0.96699	0.52516	17805	0.86641	0.94782	0.5086	17663	0.5346	215800	0	Inf	0.81993	0.92981	0.49819	17354	0.80529	0.93276	0.49985	17406	213290	0	Inf
rs12720463	C	G	G	0.076046	0	NaN	0.00931	0.031995	2231200	0	Inf	0.031995	2231200	0	Inf	NA	NA	NA	NA	0.031995	2231200	0	Inf	0.031995	2231200	0	Inf	NA	NA	NA
rs9282799	G	A	A	0.030418	0.00901	0.9237	0.00251	0.25587	0.29862	0.038652	23071	0.25587	0.29862	0.038652	23071	NA	NA	NA	NA	0.25587	0.29862	0.038652	23071	0.25587	0.29862	0.038652	23071	NA	NA	NA
rs8078340	G	A	A	0.06654	0.2027	0.39798	0.16579	0.25845	0.78808	0.52349	11864	0.32931	0.78282	0.48	12767	0.37746	0.59204	0.19046	18404	0.526	0.84763	0.50987	14091	0.51103	0.82054	0.4911	1371	0.55831	0.1776	17551
rs1799969	G	A	A	0.055133	0.22477	0.78634	0.23067	0.26807	12596	0.83295	19048	0.22916	13421	0.82799	21755	0.80508	11533	0.36657	36286	0.26115	13259	0.80707	21781	0.48384	13494	0.81657	22298	12873	0.40361	4106
rs5498	A	G	G	0.072243	0.47196	0.65108	0.4685	0.87596	10261	0.74268	14176	0.78535	0.93137	0.5576	15557	0.56793	11795	0.66598	20889	0.46919	0.84171	0.52786	13422	0.74907	0.87041	0.50521	14996	10821	0.55573	2107
rs373533	C	A	A	0.072243	0.21101	0.62352	0.23615	0.87864	10317	0.69092	15405	0.95603	10135	0.62819	16353	0.76868	11827	0.38026	36787	0.94089	0.98165	0.60174	16014	0.95736	0.99357	0.60506	16315	11799	0.37362	37259
rs461645	A	G	A	0.06654	0.21759	0.94888	0.23499	0.92725	0.98159	0.65893	14622	0.98867	10035	0.62225	16182	0.78067	0.85956	0.29977	24647	0.8878	10359	0.63432	16917	0.95769	10243	0.62236	16858	0.86742	0.29752	2529
rs17411697	G	T	T	0.036122	0.20455	0.81571	0.25441	0.14438	1352	0.89537	20414	0.11553	14663	0.90632	23722	0.71673	1226	0.3995	37625	0.14732	14361	0.87497	2357	0.28917	14734	0.89243	24326	14149	0.45522	43976
rs1143634	G	A	A	0.068441	0.08559	0.15	0.06992	0.013776	0.45849	0.25149	0.83586	0.042821	0.50173	0.26165	0.96207	0.017411	0.051648	0.0044278	0.60243	0.14432	0.60097	0.30809	11723	0.016322	0.56778	0.28916	11149	0.044954	0.0038226	0.52866
rs8386	C	T	T	0.034221	0.00909	0.92335	0.01256	0.76276	0.77613	0.15529	38792	0.76276	0.77613	0.15529	38792	NA	NA	NA	NA	0.76276	0.77613	0.15529	38792	0.76276	0.77613	0.15529	38792	NA	NA	NA
rs3177244	G	A	A	0.064639	0.11009	0.1965	0.11619	0.59757	0.86353	0.50333	14815	0.46095	0.80515	0.4549	14251	0.2563	662470	0	Inf	0.35501	0.76055	0.42864	13495	0.35636	0.77089	0.43462	13674	619610	0	Inf
rs187084	G	A	G	0.045627	0.46759	0.592	0.45558	0.39454	0.8678	0.62607	12029	0.57456	0.86323	0.51497	1447	0.39838	0.78769	0.45523	1363	0.84907	10462	0.65692	16662	0.67154	0.92222	0.53134	16006	0.74884	0.39128	14332
rs6780995	G	A	A	0.076046	0.50926	0.99716	0.48413	0.82799	0.96376	0.69078	13446	0.90884	10319	0.60308	17657	0.6384	0.87848	0.51315	15039	0.61401	1128	0.70624	18016	0.85934	10875	0.61408	19258	0.92869	0.48182	1.79
rs708567	C	T	T	0.091255	0.31604	0.52556	0.33065	0.88524	0.97358	0.67695	14002	0.59064	11394	0.70854	18323	0.24227	0.64067	0.30914	13278	0.20739	13586	0.84183	21927	0.32441	12742	0.76857	21125	0.72368	0.33536	15616
rs4833095	C	T	T	0.089354	0.43056	0.68868	0.45957	0.42123	11447	0.82283	15925	0.61746	11369	0.68839	18776	0.39613	1291	0.70943	23493	0.82548	0.94864	0.59371	15157	0.68048	10626	0.62407	18092	13394	0.67905	26418
rs5743611	C	G	G	0.062738	0.03604	0.69369	0.01571	0.076428	0.38421	0.13831	10673	0.076428	0.38421	0.13831	10673	NA	NA	NA	NA	0.076428	0.38421	0.13831	10673	0.076428	0.38421	0.13831	10673	NA	NA	NA
rs5743810	G	T	T	0.070342	0.07658	0.63936	0.06878	0.19595	0.67163	0.37284	12099	0.20184	0.65114	0.34141	12419	0.61535	0.52796	0.049161	5.67	0.23994	0.66714	0.3442	12931	0.43156	0.6621	0.34127	12846	0.49632	0.046013	53536
rs5743809	A	G	G	0.062738	0.01351	3.04e-12	0.00131	0.024363	0.12544	0.014824	10614	0.04671	0.082046	0.0066578	10111	0.033729	1.47e-07	0	Inf	0.3337	0.22494	0.011952	42333	0.064943	0.21939	0.011566	41614	5.32e-08	0	Inf
rs2706384	G	T	G	0.077947	0.27273	0.56996	0.39733	0.00023635	20233	13706	29869	0.00099598	22237	13796	35843	0.012838	29988	11376	79051	0.081625	15177	0.94658	24335	0.0011439	19707	12034	32272	43175	15856	11757
rs20541	G	A	G	0.17681	0.35909	0.45186	0.38235	0.43974	11452	0.81078	16175	0.30921	12907	0.7899	2109	0.90011	10427	0.54217	20052	0.36813	12481	0.76905	20255	0.5792	13204	0.78064	22335	12109	0.5949	24649
rs2243250	C	T	C	0.074144	0.36937	0.64106	0.42686	0.106	13129	0.94091	1832	0.26232	13141	0.8168	2114	0.1054	17052	0.87062	3.34	0.90231	0.97134	0.61057	15453	0.22459	11678	0.70628	1931	18582	0.89909	38406
rs1801033	T	G	T	0.062738	0.45455	0.50653	0.42559	0.24648	0.82033	0.58678	11468	0.17082	0.69786	0.41369	11772	0.64997	0.87166	0.48356	15712	0.36578	0.80609	0.50479	12873	0.39137	0.6991	0.40373	12106	0.69452	0.34793	13864
rs1555498	C	T	C	0.034221	0.05455	0.21358	0.0691	0.83667	0.93047	0.47074	18392	0.93628	10297	0.50222	2111	0.14435	0.10283	0.0061814	17106	0.70416	11527	0.54919	24196	0.32634	11319	0.53832	23801	0.10497	0.0062944	17505
rs2239704	C	A	A	0.057034	0.31193	0.039849	0.26357	0.01347	0.60802	0.41003	0.90163	0.014436	0.5556	0.34522	0.89418	0.28456	0.56841	0.20958	15416	0.047647	0.62353	0.39021	0.99634	0.043044	0.57129	0.35102	0.92979	0.42591	0.15122	11995
rs909253	A	G	A	0.074144	0.52427	0.1909	0.46484	0.011319	0.63899	0.45008	0.90719	0.0010287	0.36619	0.19195	0.69862	0.37939	0.77521	0.44193	13598	0.039437	0.60258	0.37068	0.97955	0.0045462	0.36279	0.1861	0.70725	0.37462	0.17392	0.8069
rs1799964	T	C	C	0.041825	0.19545	0.46602	0.17259	0.35008	0.81927	0.54159	12393	0.16657	0.70666	0.43361	11517	0.43619	17645	0.38557	80753	0.085427	0.64217	0.38973	10581	0.19151	0.65374	0.39562	10803	15512	0.33572	71675
rs1800750	G	A	A	0.081749	0.02381	0.80264	0.02249	0.92815	10493	0.3669	30007	0.89197	0.92189	0.28715	29597	0.33971	521970	0	Inf	0.69658	0.78609	0.23926	25826	0.58952	0.79037	0.24054	2597	517830	0	Inf
rs1800629	G	A	A	0.051331	0.0045	0.96198	0.03222	0.030807	56551	0.74312	43036	0.030807	56551	0.74312	43036	NA	NA	NA	NA	0.030807	56551	0.74312	43036	0.030807	56551	0.74312	43036	NA	NA	NA
rs361525	G	A	A	0.024715	0.04955	0.58283	0.04726	0.83211	0.91878	0.42207	2	0.7948	0.89935	0.40674	19886	0.63463	94049	0	Inf	0.76018	0.88248	0.3982	19557	0.85351	0.88383	0.39885	19585	93076	0	Inf
rs3093662	A	G	G	0.047529	0.05607	0.53889	0.06345	0.73825	11316	0.54389	23545	0.76439	11191	0.53281	23506	0.63235	95411	0	Inf	0.79415	11033	0.52443	23211	0.86129	11046	0.52511	23236	96166	0	Inf
rs2242665	C	T	T	0.058935	0.44907	0.10074	0.37209	0.00057745	0.56382	0.40551	0.78392	0.0036076	0.47319	0.28125	0.79612	0.0058065	0.44464	0.25331	0.78047	0.54602	0.86549	0.5417	13828	0.0026751	0.5617	0.32187	0.98023	0.31803	0.1641	0.61635
rs17140229	T	C	C	0.06654	0.01818	0.846	0.02756	0.70228	12426	0.39947	38654	0.70228	12426	0.39947	38654	NA	NA	NA	NA	0.70228	12426	0.39947	38654	0.70228	12426	0.39947	38654	NA	NA	NA
rs2075820	C	T	T	0.058935	0.10909	0.09715	0.09481	0.10359	0.64998	0.39105	10804	0.16051	0.65093	0.36111	11734	0.18336	0.3261	0.066213	1606	0.32772	0.73023	0.39276	13577	0.23525	0.71031	0.38129	13233	0.30742	0.06193	1526
rs3211938	T	G	G	0.038023	0.02294	0.8064	0.01511	0.26328	0.51548	0.16854	15766	0.26328	0.51548	0.16854	15766	NA	NA	NA	NA	0.26328	0.51548	0.16854	15766	0.26328	0.51548	0.16854	15766	NA	NA	NA
hCD36_G1439C	G	C	NA	0.051331	0	NaN	0	NA	NA	NA	NA	NA	NA	NA	NA	NA	NA	NA	NA	NA	NA	NA	NA	NA	NA	NA	NA	NA	NA	NA
rs4986790	A	G	G	0.093156	0.05769	0.0028534	0.01475	0.0019938	0.27104	0.11613	0.63259	0.0020583	0.209	0.078449	0.55679	0.091053	0.12512	0.0103	15199	0.0095487	0.23797	0.082288	0.68822	0.0075884	0.23283	0.080462	0.67376	0.11638	0.0095549	14176
rs4986791	C	T	T	0.026616	0.01852	0.84455	0.01361	0.59416	0.73381	0.24094	22349	0.43007	0.60048	0.17581	20509	0.41189	313410	0	Inf	0.30981	0.50945	0.14544	17845	0.42843	0.51103	0.14582	17908	308190	0	Inf
rs8176746	G	T	T	0.070342	0.0367	0.69083	0.02368	0.096474	0.46039	0.19244	11014	0.073393	0.4151	0.16475	10459	0.64292	240930	0	Inf	0.062706	0.39763	0.15652	10102	0.16013	0.3986	0.15694	10124	222390	0	Inf
never: no history of malaria, malaria: clinical malaria and previous malaria; missingness: number of individuals with failed genotyping; alefreq: allele frequency; add: aditive model; OR: odds ratio; 95% Confidence interval (LCL, UCL); dom: dominant model; p: P-value; rec: recessive model; Het: heteroygous; gen: general model.
